# Supplementary material for: Targeting CAMKK2 and SOC Channels as a Novel Therapeutic Approach for Sensitizing Acute Promyelocytic Leukemia Cells to All-Trans Retinoic Acid
Source: Cells. 2021 Nov 30;10(12):3364. doi: 10.3390/cells10123364 (PMC8699360; doi:10.3390/cells10123364)
Supplement: Supplementary file 1 [file cells-10-03364-s001.zip]

Archive with 4 entries (4 files):
- Supplementary data 1.pptx
- Supplementary data 2.pptx
- Supplementary data 3.xlsx
- Supplementary data 4.pptx
