# Supplementary material for: Targeting CAMKK2 and SOC Channels as a Novel Therapeutic Approach for Sensitizing Acute Promyelocytic Leukemia Cells to All-Trans Retinoic Acid
Source: Cells. 2021 Nov 30;10(12):3364. doi: 10.3390/cells10123364 (PMC8699360; doi:10.3390/cells10123364)
Supplement: Supplementary file 1 [file cells-10-03364-s001.zip › Supplementary data 3.xlsx]

## Sheet: Sheet1
Accession	Name	annotations	Gene Ontology
GO:0061762	CAMKK-AMPK signaling cascade	48	Biological function
GO:1905291	positive regulation of CAMKK-AMPK signaling cascade	4	Biological function
GO:1905290	negative regulation of CAMKK-AMPK signaling cascade	2	Biological function
GO:1905289	regulation of CAMKK-AMPK signaling cascade	21	Biological function
GO:0004683	calmodulin-dependent protein kinase activity	3093	Biological function
GO:0004691	cAMP-dependent protein kinase activity	1037	molecular function
GO:0050405	[acetyl-CoA carboxylase] kinase activity	15	molecular function
GO:0004679	AMP-activated protein kinase activity	174	Molecular function
GO:2000479	regulation of cAMP-dependent protein kinase activity	651	Biological process
GO:0031588	nucleotide-activated protein kinase complex	766	Cellular component
GO:0050405	[acetyl-CoA carboxylase] kinase activity	10	molecular function
GO:0047322	[hydroxymethylglutaryl-CoA reductase (NADPH)] kinase activity	17	molecular function
GO:0015278	calcium-release channel activity	820	molecular function
GO:0015279	store-operated calcium channel activity	522	molecular function
GO:0005246	calcium channel regulator activity	572	molecular function
GO:0005262	calcium channel activity	6023	molecular function
GO:0099604	ligand-gated calcium channel activity	1009	molecular function
GO:0034704	calcium channel complex	1707	molecular function
GO:0005891	voltage-gated calcium channel complex	905	Cellular component
GO:0140417	ATP-sensitive calcium-release channel activity		molecular function
GO:0032237	activation of store-operated calcium channel activity	137	Biological process
GO:0031585	regulation of inositol 1,4,5-trisphosphate-sensitive calcium-release channel activity	33	Biological process
GO:1901341	positive regulation of store-operated calcium channel activity	150	Biological process
GO:1901340	negative regulation of store-operated calcium channel activity	10	Biological process
GO:0031587	positive regulation of inositol 1,4,5-trisphosphate-sensitive calcium-release channel activity	27	Biological process
GO:0031586	negative regulation of inositol 1,4,5-trisphosphate-sensitive calcium-release channel activity	1	Biological process
GO:0002082	regulation of oxidative phosphorylation		Biological process
GO:0090324	negative regulation of oxidative phosphorylation		Biological process
GO:0043457	regulation of cellular respiration		Biological process
GO:1903515	calcium ion transport from cytosol to endoplasmic reticulum		Biological process
GO:0051561	positive regulation of mitochondrial calcium ion concentration		Biological process
GO:1901896	positive regulation of ATPase-coupled calcium transmembrane transporter activity		Biological process
GO:0004707	MAP kinase activity		molecular function
GO:0030851	granulocyte differentiation	376	Biological process
GO:0090677	reversible differentiation		Biological process
GO:0035585	calcium-mediated signaling using extracellular calcium source	25	Biological process
GO:0035584	calcium-mediated signaling using intracellular calcium source	180	Biological process
GO:0048763	calcium-induced calcium release activity	79	Biological process
GO:0050848	regulation of calcium-mediated signaling	638	Biological process
GO:0002115	store-operated calcium entry	385	Biological process
GO:0019722	calcium-mediated signaling	3961	Biological process
GO:0051592	response to calcium ion	1909	Biological process
GO:0044209	AMP salvage	125	Biological process
GO:0006167	AMP biosynthetic process	795	Biological process
GO:0006756	AMP phosphorylation	24	Biological process
GO:0006196	AMP catabolic process	115	Biological process
GO:0004001	adenosine kinase activity	239	molecular function
GO:0070730	cAMP transport	8	Biological process
GO:0005509	calcium ion binding	16938	Molecular function
GO:0005516	calmodulin binding	5605	Molecular function
GO:0048306	calcium-dependent protein binding	970	molecular function
GO:0006874	cellular calcium ion homeostasis	11187	biological process
GO:0071277	cellular response to calcium ion	1404	biological process
GO:1905947	positive regulation of response to calcium ion	0	biological process
GO:0019722	calcium mediated signaling	3990	biological process
GO:0051924	regulation of calcium ion transport	2966	biological process
GO:0051928	positive regulation of calcium ion transport	1124	biological process
GO:0051926	negative regulation of calcium ion transport	540	biological process
GO:0060402	calcium ion transport into cytosol	3035	biological process
GO:0060401	cytosolic calcium ion transport	3793	biological process
GO:1905665	positive regulation of calcium ion import across plasma membrane	37	biological process
GO:1905946	negative regulation of response to calcium ion	0	biological process
GO:1905913	negative regulation of calcium ion export across plasma membrane	5	biological process
GO:1905912	regulation of calcium ion export across plasma membrane	8	biological process
GO:1903610	regulation of calcium-dependent ATPase activity	13	biological process
GO:1903611	negative regulation of calcium-dependent ATPase activity	5	biological process
GO:1903612	positive regulation of calcium-dependent ATPase activity	7	biological process
GO:0060314	regulation of ryanodine-sensitive calcium-release channel activity	229	biological process
GO:0060315	negative regulation of ryanodine-sensitive calcium-release channel activity	70	biological process
GO:0060316	positive regulation of ryanodine-sensitive calcium-release channel activity	62	biological process
GO:1903514	release of sequestered calcium ion into cytosol by endoplasmic reticulum	369	biological process
GO:0050848	regulation of calcium-mediated signaling	651	biological process
GO:1905741	calcium export from the mitochondrion involved in positive regulation of presynaptic cytosolic calcium concentration		biological process
GO:1905743	calcium import into the mitochondrion involved in negative regulation of presynaptic cytosolic calcium concentration		biological process
GO:0032469	endoplasmic reticulum calcium ion homeostasis	387	biological process
GO:0061454	release of sequestered calcium ion into cytosol by Golgi	20	biological process
GO:0050429	calcium-dependent phospholipase C activity	14	molecular function
GO:0051560	mitochondrial calcium ion homeostasis	863	biological process
GO:0051480	regulation of cytosolic calcium ion concentration	6600	biological process
GO:0051282	regulation of sequestering of calcium ion	2310	biological process
GO:0051284	positive regulation of sequestering of calcium ion	125	biological process
GO:0051283	negative regulation of sequestering of calcium ion	2272	biological process
GO:0051208	sequestering of calcium ion	1781	biological process
GO:0010857	calcium-dependent protein kinase activity	2749	molecular function
GO:0035584	calcium-mediated signaling using intracellular calcium source	186	biological process
GO:0035585	calcium-mediated signaling using extracellular calcium source	25	biological process
GO:0048101	calcium- and calmodulin-regulated 3',5'-cyclic-GMP phosphodiesterase activity	82	molecular function
GO:0005513	detection of calcium ion	159	biological process
GO:0005954	calcium- and calmodulin-dependent protein kinase complex	35	cellular component
GO:0019855	calcium channel inhibitor activity	123	molecular function
GO:0005246	calcium channel regulator activity	571	molecular function
GO:0004698	calcium-dependent protein kinase C activity	162	molecular function
GO:0004699	calcium-independent protein kinase C activity	13	molecular function
GO:1901339	regulation of store-operated calcium channel activity	172	biological process
GO:0008597	calcium-dependent protein serine/threonine phosphatase regulator activity	126	molecular function
GO:0008427	calcium-dependent protein kinase inhibitor activity	48	molecular function
GO:0046586	regulation of calcium-dependent cell-cell adhesion	12	biological process
GO:0008294	calcium- and calmodulin-responsive adenylate cyclase activity	33	molecular function
GO:0004198	calcium-dependent cysteine-type endopeptidase activity	781	molecular function
GO:0047498	calcium-dependent phospholipase A2 activity	522	molecular function
GO:0140314	calcium ion sequestering activity	0	molecular function
GO:0106128	negative regulation of store-operated calcium entry	1	biological process
GO:0106129	positive regulation of store-operated calcium entry	0	biological process
GO:1903169	regulation of calcium ion transmembrane transport	1995	biological process
GO:1903170	negative regulation of calcium ion transmembrane transport	3994	biological process
GO:0070588	calcium ion transmembrane transport	14889	biological process
GO:1903279	regulation of calcium:sodium antiporter activity	16	biological process
GO:1903280	negative regulation of calcium:sodium antiporter activity	3	biological process
GO:1903281	positive regulation of calcium:sodium antiporter activity	13	biological process
GO:0099510	calcium ion binding involved in regulation of cytosolic calcium ion concentration	27	molecular function
GO:0099511	voltage-gated calcium channel activity involved in regulation of cytosolic calcium levels	68	molecular function
GO:1904427	positive regulation of calcium ion transmembrane transport	723	biological process
GO:0017158	regulation of calcium ion-dependent exocytosis	774	biological process
GO:0045955	negative regulation of calcium ion-dependent exocytosis	69	biological process
GO:0045956	positive regulation of calcium ion-dependent exocytosis	185	biological process
GO:0070978	voltage-gated calcium channel complex assembly	1	biological process
GO:0006816	calcium ion transport	18655	biological process
GO:0006851	mitochondrial calcium ion transmembrane transport	872	biological process
GO:0050848	regulation of calcium-mediated signaling	651	biological process
GO:0050849	negative regulation of calcium-mediated signaling	185	biological process
GO:0050850	positive regulation of calcium-mediated signaling	267	biological process
GO:0061400	positive regulation of transcription from RNA polymerase II promoter in response to calcium ion	20	biological process
GO:0032468	Golgi calcium ion homeostasis	333	biological process
GO:0032470	positive regulation of endoplasmic reticulum calcium ion concentration	28	biological process
GO:0032471	negative regulation of endoplasmic reticulum calcium ion concentration	59	biological process
GO:0032472	Golgi calcium ion transport	327	biological process
GO:0090281	negative regulation of calcium ion import	89	biological process
GO:0090280	positive regulation of calcium ion import	167	biological process
GO:0070509	calcium ion import	335	biological process
GO:0090534	calcium ion-transporting ATPase complex	9	cellular component
GO:0051279	regulation of release of sequestered calcium ion into cytosol	995	biological process
GO:0051281	positive regulation of release of sequestered calcium ion into cytosol	340	biological process
GO:0051209	release of sequestered calcium ion into cytosol	2248	biological process
GO:0010858	calcium-dependent protein kinase regulator activity	52	Molecular function
GO:0010859	calcium-dependent cysteine-type endopeptidase inhibitor activity	23	Molecular function
GO:0010880	regulation of release of sequestered calcium ion into cytosol by sarcoplasmic reticulum	276	biological process
GO:0061891	calcium ion sensor activity	48	Molecular function
GO:1900622	positive regulation of transcription from RNA polymerase II promoter by calcium-mediated signaling	0	biological process
GO:0046904	calcium oxalate binding	1	Molecular function
GO:0007204	positive regulation of cytosolic calcium ion concentration	5312	biological process
GO:0007223	Wnt signaling pathway, calcium modulating pathway	84	biological process
GO:0007161	calcium-independent cell-matrix adhesion	34	biological process
GO:1901895	negative regulation of ATPase-coupled calcium transmembrane transporter activity	39	biological process
GO:1901894	regulation of ATPase-coupled calcium transmembrane transporter activity	88	biological process
GO:1901896	positive regulation of ATPase-coupled calcium transmembrane transporter activity	34	biological process
GO:1901877	negative regulation of calcium ion binding	28	biological process
GO:1901876	regulation of calcium ion binding	31	biological process
GO:1901878	positive regulation of calcium ion binding	0	biological process
GO:1901841	regulation of high voltage-gated calcium channel activity	77	biological process
GO:0070073	clustering of voltage-gated calcium channels	14	biological process
GO:0043006	activation of phospholipase A2 activity by calcium-mediated signaling	8	biological process
GO:0009931	calcium-dependent protein serine/threonine kinase activity	2684	molecular function
GO:1990927	calcium ion regulated lysosome exocytosis	24	biological process
GO:0120153	calcium-dependent carbohydrate binding	12	molecular function
GO:0014802	terminal cisterna	49	cellular component
GO:1990246	uniplex complex	604	cellular component
GO:0001639	PLC activating G protein-coupled glutamate receptor activity	6	molecular function
GO:0033173	calcineurin-NFAT signaling cascade	468	biological process
GO:0033192	calmodulin-dependent protein phosphatase activity	214	molecular function
GO:0014702	free sarcoplasmic reticulum membrane	0	cellular component
GO:1990722	DAPK1-calmodulin complex	0	cellular component
GO:0004971	AMPA glutamate receptor activity	557	molecular function
GO:0097720	calcineurin-mediated signaling	691	biological process
GO:0044233	mitochondria-associated endoplasmic reticulum membrane	365	cellular component
GO:0005955	calcineurin complex	278	cellular component
GO:0032841	calcitonin binding	13	molecular function
GO:0150061	amylin receptor 3 signaling pathway	0	biological process
GO:0032766	NHE3/E3KARP/ACTN4 complex	0	cellular component
GO:0044548	S100 protein binding	176	molecular function
GO:0051525	NFAT protein binding	28	molecular function
GO:0008048	calcium sensitive guanylate cyclase activator activity	33	molecular function
